# Supplementary material for: Kaempferol Inhibits Hepatic Stellate Cell Activation by Regulating miR-26b-5p/Jag1 Axis and Notch Pathway
Source: Front Pharmacol. 2022 Jun 1;13:881855. doi: 10.3389/fphar.2022.881855 (PMC9198265; doi:10.3389/fphar.2022.881855)
Supplement: Supplementary file 2 [file DataSheet1.ZIP]

Archive with 7 entries (6 files):
- wb original data/
- wb original data/WB-1.tif
- __MACOSX/wb original data/._WB-1.tif
- wb original data/wb-2.tif
- __MACOSX/wb original data/._wb-2.tif
- wb original data/WB-3.tif
- __MACOSX/wb original data/._WB-3.tif
