# Supplementary material for: Kaempferol Inhibits Hepatic Stellate Cell Activation by Regulating miR-26b-5p/Jag1 Axis and Notch Pathway
Source: Front Pharmacol. 2022 Jun 1;13:881855. doi: 10.3389/fphar.2022.881855 (PMC9198265; doi:10.3389/fphar.2022.881855)
Supplement: Supplementary file 4 [file DataSheet2.XLSX]

## Sheet: Sheet1
Figure1
Fig1B	Cont	CCl4	CCl4+Kaempferol
	0.13	1.89	0.64
	0.12	1.92	0.74
	0.13	1.9	0.66
Fig1C	Cont	CCl4	CCl4+Kaempferol
	0.024	0.42	0.186
	0.02	0.412	0.189
	0.018	0.439	0.194
Fig1D
	Cont	CCl4	CCl4+Kaempferol
OD	0.745	5.449	3.517
	0.801	5.309	3.685
	0.815	5.617	3.727
ug/ml	48	384	246
	52	374	258
	53	396	261
Fig1E	Cont	CCl4	CCl4+Kaempferol
U/L	48	246	112
	52	258	118
	53	261	124
Fig1F	Cont	CCl4	CCl4+Kaempferol
U/L	34	186	86
	36	196	89
	38	205	78
Figure2
Fig2A
	Cont	Kaempferol	Cur
OD	0.7	0.7	0.441
	0.665	0.714	0.42
	0.735	0.658	0.4333
mean value	0.7
the data of the control group was considered as 1, then the data of Kaempferol and Cur were calculated
	Cont	Kaempferol	Cur
cell proliferation(%)	1	1	0.63
	0.95	1.02	0.6
	1.05	0.94	0.619
Fig2B
	α-SMA Ct	GAPDH Ct	ΔCt1	ΔCt2	ΔΔCt	2^(-ΔΔCt)
Cont	25.5766	23.9419	1.6347	1.53	0.104697	0.93
	25.9485	24.3894	1.55915	1.53	0.0291463	0.98
	26.1377	24.6781	1.45961	1.53	-0.0703893	1.05
Kaempferol	30.5492	27.8672	2.682	1.53	1.152	0.45
	28.8254	26.0778	2.74759	1.53	1.21759	0.43
	29.1072	26.3119	2.79534	1.53	1.26534	0.416
Cur	27.9464	25.5004	2.44594	1.53	0.915936	0.53
	26.663	24.1896	2.47342	1.53	0.943416	0.52
	28.4138	25.9292	2.48456	1.53	0.954557	0.516
Fig2C
	Col1A1 Ct	GAPDH Ct	ΔCt1	ΔCt2	ΔΔCt	2^(-ΔΔCt)
Cont	28.205	26.2177	1.98736	2.03	-0.0426443	1.03
	28.3789	26.3775	2.00143	2.03	-0.0285692	1.02
	27.8261	25.6914	2.1347	2.03	0.104697	0.93
Kaempferol	28.1224	25.2034	2.91897	2.03	0.888969	0.54
	27.3434	24.451	2.8925	2.03	0.862496	0.55
	28.2977	25.2962	3.00143	2.03	0.971431	0.51
Cur	29.6983	26.5698	3.12851	2.03	1.09851	0.467
	29.1096	26.0327	3.07692	2.03	1.04692	0.484
	29.044	25.8937	3.15029	2.03	1.12029	0.46
Fig2D
a. Densitometries for blots of SMA											a. Densitometries for blots of Type I collagen
	Cont	Kaempferol	Cur	Cont	Kaempferol	Cur	Cont	Kaempferol	Cur			Cont	Kaempferol	Cur	Cont	Kaempferol	Cur	Cont	Kaempferol	Cur
SMA	19545.3	10106.9	11544.8	16114.4	9985.23	10690.3	17591.8	8921.82	8734.24		Type I collagen	20674.4	11152.1	13540.9	19772.9	12174.8	10224.5	19119.8	10932.6	8919.49
GAPDH	18105.8	17673.8	18871.5	18674.4	17504.3	18804.6	16939	17573.7	14888		GAPDH	18105.8	17673.8	18871.5	18674.4	17504.3	18804.6	16939	17573.7	14888
b. all the data were compared with GAPDH											b. all the data were compared with GAPDH
	Cont	Kaempferol	Cur	Cont	Kaempferol	Cur	Cont	Kaempferol	Cur			Cont	Kaempferol	Cur	Cont	Kaempferol	Cur	Cont	Kaempferol	Cur
SMA	1.0795	0.571858	0.611761	0.862916	0.570443	0.568495	1.03854	0.507679	0.586662		Type I collagen	1.14186	0.630996	0.717531	1.05883	0.695533	0.543723	1.12875	0.6221	0.599105
c. The protein data was rearranged according to itself											c. The protein data was rearranged according to itself
	Cont	Kaempferol	Cur									Cont	Kaempferol	Cur
SMA	1.0795	0.571858	0.611761								Type I collagen	1.14186	0.630996	0.717531
	0.862916	0.570443	0.568495									1.05883	0.695533	0.543723
	1.03854	0.507679	0.586662									1.12875	0.6221	0.599105
mean value	0.993653										mean value	1.10981
d. the data of the control group was considered as 1, then the data of Kaempferol and Cur were calculated											d. the data of the control group was considered as 1, then the data of Kaempferol and Cur were calculated
	Cont	Kaempferol	Cur									Cont	Kaempferol	Cur
SMA	1.0864	0.575511	0.615669								Type I collagen	1.02888	0.568561	0.646533
	0.868428	0.574087	0.572126									0.954059	0.626712	0.489923
	1.04517	0.510922	0.590409									1.01706	0.560545	0.539825
Figure3
Fig3A
Hypoxia	Cont	Kaempferol		Myc/Max	Cont	Kaempferol		p53	Cont	Kaempferol		pRb-E2F	Cont	Kaempferol		Wnt	Cont	Kaempferol		MAPK/ERK	Cont	Kaempferol		MAPK/JNK	Cont	Kaempferol		NF-KB	Cont	Kaempferol		Notch	Cont	Kaempferol		TGF-β	Cont	Kaempferol
Firefly	3.68138e+06	1.64654e+06		Firefly	2.13595e+06	2.4793e+06		Firefly	1.87478e+06	1.66984e+06		Firefly	1.87495e+06	2.53652e+06		Firefly	2.40971e+06	2.96682e+06		Firefly	6.02873e+06	3.68237e+06		Firefly	3.26429e+06	1.98541e+06		Firefly	5.33091e+06	3.50221e+06		Firefly	2.06738e+06	551797		Firefly	1.44394e+06	357414
	3.74879e+06	1.93186e+06			2.333e+06	3.1669e+06			1.90876e+06	2.31735e+06			1.77803e+06	2.09344e+06			2.52021e+06	1.81455e+06			6.24749e+06	2.25237e+06			3.499e+06	3.93026e+06			4.1016e+06	2.98291e+06			3.18635e+06	878257			1.97407e+06	436102
	3.86812e+06	2.98608e+06			3.56704e+06	2.90374e+06			1.78681e+06	1.77324e+06			2.04398e+06	2.4378e+06			4.68494e+06	2.86561e+06			3.43148e+06	4.33437e+06			3.39186e+06	1.93156e+06			6.83327e+06	4.83958e+06			2.84759e+06	499130			1.89728e+06	607418
Renilla	3.77163e+06	1.55217e+06		Renilla	2.25042e+06	2.66305e+06		Renilla	2.54837e+06	2.19716e+06		Renilla	2.06592e+06	2.81335e+06		Renilla	2.28892e+06	3.21293e+06		Renilla	3.98519e+06	2.77454e+06		Renilla	2.54591e+06	1.74895e+06		Renilla	2.92853e+06	2.34105e+06		Renilla	2.36183e+06	2.04597e+06		Renilla	2.52462e+06	1.53925e+06
	3.60094e+06	1.78611e+06			2.26582e+06	3.26417e+06			2.69209e+06	2.87655e+06			2.05466e+06	2.39524e+06			2.10352e+06	2.04065e+06			3.90612e+06	1.65761e+06			2.55375e+06	3.38349e+06			2.43686e+06	1.97074e+06			3.60109e+06	2.80414e+06			3.58851e+06	1.79466e+06
	3.59923e+06	2.78761e+06			3.76673e+06	3.11895e+06			2.27328e+06	2.35677e+06			2.34883e+06	2.78925e+06			3.95285e+06	3.14212e+06			2.34684e+06	3.22738e+06			2.71574e+06	1.64416e+06			3.92401e+06	3.08962e+06			3.08074e+06	1.79285e+06			3.73831e+06	2.44532e+06
value	0.97607	1.0608		value	0.949133	0.931		value	0.735679	0.76		value	0.907563	0.9016		value	1.05277	0.9234		value	1.51279	1.3272		value	1.28217	1.1352		value	1.82034	1.496		value	0.875328	0.2697		value	0.571943	0.2322
	1.04106	1.0816			1.02965	0.9702			0.709028	0.8056			0.865366	0.874			1.19809	0.8892			1.59941	1.3588			1.37014	1.1616			1.68315	1.5136			0.884831	0.3132			0.550108	0.243
	1.07471	1.0712			0.946986	0.931			0.786006	0.7524			0.87021	0.874			1.18521	0.912			1.46217	1.343			1.24896	1.1748			1.7414	1.5664			0.924319	0.2784			0.507523	0.2484
Mean	1.04			Mean value	0.98			Mean value	0.76			Mean value	0.92			Mean value	1.14			Mean value	1.58			Mean value	1.32			Mean value	1.76			Mean value	0.87			Mean value	0.54
Ratio	0.938529	1.02		Ratio	0.968503	0.95		Ratio	0.967999	1		Ratio	0.986481	0.98		Ratio	0.923483	0.81		Ratio	0.957459	0.84		Ratio	0.971341	0.86		Ratio	1.03428	0.85		Ratio	1.00612	0.31		Ratio	1.05915	0.43
	1.00102	1.04			1.05066	0.99			0.932932	1.06			0.940616	0.95			1.05096	0.78			1.01228	0.86			1.03798	0.88			0.956333	0.86			1.01705	0.36			1.01872	0.45
	1.03337	1.03			0.966312	0.95			1.03422	0.99			0.945881	0.95			1.03966	0.8			0.925427	0.85			0.946183	0.89			0.989431	0.89			1.06244	0.32			0.939857	0.46
Fig3B
	Hes1 Ct	GAPDH Ct	ΔCt1	ΔCt2	ΔΔCt	2^(-ΔΔCt)		Hes5 Ct	GAPDH Ct	ΔCt1	ΔCt2	ΔΔCt	2^(-ΔΔCt)
Cont	26.9083	25.6092	1.29915	1.27	0.0291463	0.98		28.7132	26.6098	2.10342	2.16	-0.0565835	1.04
	27.1544	25.7797	1.3747	1.27	0.104697	0.93		29.3502	27.1313	2.21889	2.16	0.0588937	0.96
	27.8718	26.6722	1.19961	1.27	-0.0703893	1.05		30.0609	27.8718	2.18915	2.16	0.0291463	0.98
Kaempferol	30.0674	27.2828	2.78457	1.27	1.51457	0.35		29.5603	26.2483	3.312	2.16	1.152	0.45
	29.7957	27.0517	2.74393	1.27	1.47393	0.36		29.1395	25.728	3.41154	2.16	1.25154	0.42
	29.122	26.4935	2.62845	1.27	1.35845	0.39		29.864	26.6451	3.21889	2.16	1.05889	0.48
Fig3D
	Notch1 Ct	GAPDH Ct	ΔCt1	ΔCt2	ΔΔCt	2^(-ΔΔCt)		Notch2 Ct	GAPDH Ct	ΔCt1	ΔCt2	ΔΔCt	2^(-ΔΔCt)		Notch3 Ct	GAPDH Ct	ΔCt1	ΔCt2	ΔΔCt	2^(-ΔΔCt)		Notch4 Ct	GAPDH Ct	ΔCt1	ΔCt2	ΔΔCt	2^(-ΔΔCt)		Dll1 Ct	GAPDH Ct	ΔCt1	ΔCt2	ΔΔCt	2^(-ΔΔCt)		Dll3 Ct	GAPDH Ct	ΔCt1	ΔCt2	ΔΔCt	2^(-ΔΔCt)		Dll4 Ct	GAPDH Ct	ΔCt1	ΔCt2	ΔΔCt	2^(-ΔΔCt)
Cont	27.7834	25.6445	2.13889	2.08	0.0588937	0.96		27.802	25.8986	1.90342	1.96	-0.0565835	1.04		27.3471	26.1712	1.17594	1.26	-0.0840643	1.06		29.1616	26.1582	3.00342	3.06	-0.0565835	1.04		30.4125	27.5085	2.904	2.83	0.0740006	0.95		30.6824	27.8435	2.83889	2.78	0.0588937	0.96		25.5816	24.1169	1.4647	1.36	0.104697	0.93
	28.8657	26.7566	2.10915	2.08	0.0291463	0.98		27.755	25.6903	2.0647	1.96	0.104697	0.93		26.7228	25.4914	1.23143	1.26	-0.0285692	1.02		30.478	27.5156	2.96239	3.06	-0.0976108	1.07		29.5309	26.6718	2.85915	2.83	0.0291463	0.98		30.1275	27.3183	2.80915	2.78	0.0291463	0.98		24.5702	23.1513	1.41889	1.36	0.0588937	0.96
	28.4472	26.4648	1.98239	2.08	-0.0976108	1.07		28.5004	26.5259	1.9745	1.96	0.0144996	0.99		27.7905	26.4716	1.31889	1.26	0.0588937	0.96		29.9366	26.7563	3.18029	3.06	0.120294	0.92		29.8435	27.1111	2.73239	2.83	-0.0976108	1.07		28.8996	26.1623	2.73736	2.78	-0.0426443	1.03		25.9072	24.5181	1.38915	1.36	0.0291463	0.98
Kaempferol	26.8223	24.7278	2.0945	2.08	0.0144996	0.99		27.0446	25.0555	1.98915	1.96	0.0291463	0.98		25.4065	24.0725	1.334	1.26	0.0740006	0.95		25.0554	22.024	3.03143	3.06	-0.0285692	1.02		26.2984	23.4684	2.83	2.83	0	1		25.4376	22.6648	2.7728	2.78	-0.0071955	1.005		25.8646	24.4045	1.46005	1.36	0.100051	0.933
	27.9251	25.8878	2.03736	2.08	-0.0426443	1.03		26.1495	24.175	1.9745	1.96	0.0144996	0.99		26.8603	25.5414	1.31889	1.26	0.0588937	0.96		26.6869	23.6269	3.06	3.06	0	1		26.6075	23.7484	2.85915	2.83	0.0291463	0.98		24.7894	22.0798	2.70961	2.78	-0.0703893	1.05		27.4085	25.9745	1.434	1.36	0.0740006	0.95
	26.6656	24.6142	2.05143	2.08	-0.0285692	1.02		27.723	25.8196	1.90342	1.96	-0.0565835	1.04		27.1666	25.8921	1.2745	1.26	0.0144996	0.99		26.15	23.09	3.06	3.06	0	1		27.7694	24.9821	2.78736	2.83	-0.0426443	1.03		26.282	23.5446	2.73736	2.78	-0.0426443	1.03		26.4209	25.002	1.41889	1.36	0.0588937	0.96
Fig3E
a. Densitometries for blots of Jag1
	Cont	Kaempferol	Cont	Kaempferol	Cont	Kaempferol
Jag1	23870.8	3374.43	25641.3	5553.91	24374.6	1783.53
GAPDH	26913.6	26544.8	25783.7	22501.1	19699.4	18109.4
b. all the data were compared with GAPDH
	Cont	Kaempferol	Cont	Kaempferol	Cont	Kaempferol
Jag1	0.886942	0.127122	0.994474	0.246828	1.23733	0.0984862
c. The protein data was rearranged according to itself
	Cont	Kaempferol
Jag1	0.886942	0.127122
	0.994474	0.246828
	1.23733	0.0984862
mean value	1.03958
d. the data of the control group was considered as 1, then the data of Kaempferol was calculated
	Cont	Kaempferol
Jag1	0.853173	0.122282
	0.956611	0.237431
	1.19022	0.0947365
Fig3F
	Jag1 Ct	GAPDH Ct	ΔCt1	ΔCt2	ΔΔCt	2^(-ΔΔCt)
Day1	28.0912	25.6423	2.44889	2.39	0.0588937	0.96
	28.8166	26.4121	2.4045	2.39	0.0144996	0.99
	28.2336	25.9277	2.30594	2.39	-0.0840643	1.06
Day4	25.01	25.8248	-0.814767	2.39	-3.20477	9.22
	25.7888	26.4795	-0.690658	2.39	-3.08066	8.46
	25.1089	25.8388	-0.729854	2.39	-3.11985	8.693
Fig3G
a. Densitometries for blots of Jag1
	Day1	Day4	Day1	Day4	Day1	Day4
Jag1	10139.6	26170.3	8912.24	18755.3	12988.9	29235.4
GAPDH	23495.8	24711.4	23659.4	20057.8	26158.1	24504.5
b. all the data were compared with GAPDH
	Day1	Day4	Day1	Day4	Day1	Day4
Jag1	0.431548	1.05904	0.376689	0.935063	0.496555	1.19306
c. The protein data was rearranged according to itself
	Day1	Day4
Jag1	0.431548	1.05904
	0.376689	0.935063
	0.496555	1.19306
mean value	0.434931
d. the data of the Day1 group was considered as 1, then the data of Day4 was calculated
	Day1	Day4
Jag1	0.992223	2.43496
	0.86609	2.14991
	1.14169	2.74311
Fig3H
	Jag1 Ct	GAPDH Ct	ΔCt1	ΔCt2	ΔΔCt	2^(-ΔΔCt)
Cont	26.8266	24.3506	2.47594	2.56	-0.0840643	1.06
	27.0388	24.5899	2.44897	2.56	-0.111031	1.08
	28.4896	25.9582	2.53143	2.56	-0.0285692	1.02
CCl4	26.4432	26.5725	-0.129299	2.56	-2.6893	6.45
	27.6493	27.6743	-0.0249625	2.56	-2.58496	6
	26.3983	26.3966	0.00173237	2.56	-2.55827	5.89
Fig3I
a. Densitometries for blots of Jag1
	Cont	CCl4	Cont	CCl4	Cont	CCl4
Jag1	15728.3	28448.7	17825.3	26191.5	20425.1	29850.6
GAPDH	28310	26694.4	27803.1	24741.4	25992.2	23851.7
b. all the data were compared with GAPDH
	Cont	CCl4	Cont	CCl4	Cont	CCl4
Jag1	0.555574	1.06572	0.641126	1.05861	0.785817	1.25151
c. The protein data was rearranged according to itself
	Cont	CCl4
Jag1	0.555574	1.06572
	0.641126	1.05861
	0.785817	1.25151
mean value	0.660839
d. the data of the control group was considered as 1, then the data of CCl4 was calculated
	Cont	CCl4
Jag1	0.84071	1.61267
	0.97017	1.60192
	1.18912	1.89382
Figure4
Fig4A
	Jag1 Ct	GAPDH Ct	ΔCt1	ΔCt2	ΔΔCt	2^(-ΔΔCt)			Jag1 Ct	GAPDH Ct	ΔCt1	ΔCt2	ΔΔCt	2^(-ΔΔCt)
Ad-Ctrl	24.8136	23.6796	1.134	1.06	0.0740006	0.95		Ad-shCtrl	25.4429	23.367	2.07594	2.16	-0.0840643	1.06
	24.3024	23.2132	1.08915	1.06	0.0291463	0.98			26.6287	24.5253	2.10342	2.16	-0.0565835	1.04
	25.8803	24.8488	1.03143	1.06	-0.0285692	1.02			25.5237	23.3198	2.20394	2.16	0.0439433	0.97
Ad-Jag1	21.555	24.1731	-2.61807	1.06	-3.67807	12.8		Ad-shJag1	30.0252	25.9218	4.10342	2.16	1.94342	0.26
	23.3251	25.8501	-2.52496	1.06	-3.58496	12			27.6236	23.4636	4.16	2.16	2	0.25
	23.2588	25.7789	-2.52015	1.06	-3.58015	11.96			29.5985	25.4094	4.18915	2.16	2.02915	0.245
Fig4B
	Cont	Kaempferol	Kaempferol+Ad-Jag1	Kaempferol+Ad-shJag1
OD	0.81	0.81	0.8262	0.8343
	0.7695	0.8262	0.81	0.8262
	0.8505	0.7614	0.8019	0.8181
mean value	0.81
the data of the control group was considered as 1, then the data of Kaempferol and Cur were calculated
	Cont	Kaempferol	Kaempferol+Ad-Jag1	Kaempferol+Ad-shJag1
cell proliferation(%)	1	1	1.02	1.03
	0.95	1.02	1	1.02
	1.05	0.94	0.99	1.01
Fig4C
	α-SMA Ct	GAPDH Ct	ΔCt1	ΔCt2	ΔΔCt	2^(-ΔΔCt)		Col1A1 Ct	GAPDH Ct	ΔCt1	ΔCt2	ΔΔCt	2^(-ΔΔCt)
Cont	25.6166	24.2777	1.33889	1.28	0.0588937	0.96		29.4694	27.0854	2.38394	2.34	0.0439433	0.97
	25.6111	24.2418	1.36927	1.28	0.0892673	0.94		29.3421	27.0447	2.29736	2.34	-0.0426443	1.03
	27.0779	25.8544	1.22342	1.28	-0.0565835	1.04		28.6086	26.3663	2.24239	2.34	-0.0976108	1.07
Kaempferol	28.3296	25.8814	2.44812	1.28	1.16812	0.445		29.1915	25.9356	3.25594	2.34	0.915936	0.53
	27.6384	25.1341	2.50432	1.28	1.22432	0.428		30.9173	27.7408	3.1765	2.34	0.836501	0.56
	27.0056	24.4393	2.5663	1.28	1.2863	0.41		29.4769	26.1935	3.28342	2.34	0.943416	0.52
Kaempferol+Ad-Jag1	28.086	26.5544	1.53154	1.28	0.251539	0.84		29.0827	26.5907	2.492	2.34	0.152003	0.9
	28.4691	26.9028	1.5663	1.28	0.286304	0.82		27.7618	25.2374	2.52442	2.34	0.184425	0.88
	26.9338	25.3498	1.58401	1.28	0.304006	0.81		28.2817	25.7736	2.50812	2.34	0.168123	0.89
Fig4D
a. Densitometries for blots of SMA													a. Densitometries for blots of Type I collagen
	Cont	Kaempferol	Kaempferol+Ad-Jag1	Cont	Kaempferol	Kaempferol+Ad-Jag1	Cont	Kaempferol	Kaempferol+Ad-Jag1					Cont	Kaempferol	Kaempferol+Ad-Jag1	Cont	Kaempferol	Kaempferol+Ad-Jag1	Cont	Kaempferol	Kaempferol+Ad-Jag1
SMA	16316.3	8424.95	14982.1	16548.1	10346.5	14229.3	17938	9480.06	15125				Type I collagen	21230.5	10488.5	22168.3	21214.8	15057.3	18767.2	23940.6	12038.6	18156
GAPDH	18137.7	18367.8	17814.7	16175.4	18264.2	19287.1	19531.9	18461.3	18521.8				GAPDH	18137.7	18367.8	17814.7	16175.4	18264.2	19287.1	19531.9	18461.3	18521.8
b. all the data were compared with GAPDH													b. all the data were compared with GAPDH
	Cont	Kaempferol	Kaempferol+Ad-Jag1	Cont	Kaempferol	Kaempferol+Ad-Jag1	Cont	Kaempferol	Kaempferol+Ad-Jag1					Cont	Kaempferol	Kaempferol+Ad-Jag1	Cont	Kaempferol	Kaempferol+Ad-Jag1	Cont	Kaempferol	Kaempferol+Ad-Jag1
SMA	0.899578	0.458681	0.840995	1.02304	0.566489	0.737763	0.918393	0.513509	0.816605				Type I collagen	1.17052	0.571026	1.24438	1.31154	0.824417	0.973046	1.22572	0.652101	0.980248
c. The protein data was rearranged according to itself													c. The protein data was rearranged according to itself
	Cont	Kaempferol	Kaempferol+Ad-Jag1											Cont	Kaempferol	Kaempferol+Ad-Jag1
SMA	0.899578	0.458681	0.840995										Type I collagen	1.17052	0.571026	1.24438
	1.02304	0.566489	0.737763											1.31154	0.824417	0.973046
	0.918393	0.513509	0.816605											1.22572	0.652101	0.980248
mean value	0.947002												mean value	1.23593
d. the data of the control group was considered as 1, then the data of Kaempferol and Kaempferol+Ad-Jag1 were calculated													d. the data of the control group was considered as 1, then the data of Kaempferol and Kaempferol+Ad-Jag1 were calculated
	Cont	Kaempferol	Kaempferol+Ad-Jag1											Cont	Kaempferol	Kaempferol+Ad-Jag1
SMA	0.949922	0.48435	0.88806										Type I collagen	0.947077	0.462023	1.00684
	1.08029	0.598192	0.779051											1.06118	0.667044	0.787301
	0.969789	0.542247	0.862305											0.991742	0.527621	0.793129
Fig4E
	α-SMA Ct	GAPDH Ct	ΔCt1	ΔCt2	ΔΔCt	2^(-ΔΔCt)		Col1A1 Ct	GAPDH Ct	ΔCt1	ΔCt2	ΔΔCt	2^(-ΔΔCt)
Cont	25.9606	24.7213	1.23927	1.15	0.0892673	0.94		30.0119	27.4284	2.58342	2.64	-0.0565835	1.04
	24.9972	23.8033	1.19394	1.15	0.0439433	0.97		30.0805	27.4832	2.59736	2.64	-0.0426443	1.03
	27.0309	25.9235	1.10736	1.15	-0.0426443	1.03		28.665	26.0536	2.61143	2.64	-0.0285692	1.02
Kaempferol	27.5612	25.3219	2.23927	1.15	1.08927	0.47		30.2652	26.7093	3.55594	2.64	0.915936	0.53
	27.4098	25.0753	2.33442	1.15	1.18442	0.44		29.4716	25.9951	3.4765	2.64	0.836501	0.56
	26.6899	24.3257	2.36424	1.15	1.21424	0.431		30.7242	27.1407	3.58342	2.64	0.943416	0.52
Kaempferol+Ad-shJag1	27.9454	24.3995	3.54593	1.15	2.39593	0.19		30.085	25.445	4.64	2.64	2	0.25
	27.2363	23.6124	3.62393	1.15	2.47393	0.18		29.926	25.549	4.37697	2.64	1.73697	0.3
	27.1054	23.399	3.70639	1.15	2.55639	0.17		31.2553	26.5564	4.69889	2.64	2.05889	0.24
Fig4F
a. Densitometries for blots of SMA												a. Densitometries for blots of Type I collagen
	Cont	Kaempferol	Kaempferol+Ad-shJag1	Cont	Kaempferol	Kaempferol+Ad-shJag1	Cont	Kaempferol	Kaempferol+Ad-shJag1				Cont	Kaempferol	Kaempferol+Ad-shJag1	Cont	Kaempferol	Kaempferol+Ad-shJag1	Cont	Kaempferol	Kaempferol+Ad-shJag1
SMA	15214	8107.74	6355.96	14859.8	9687.38	6118.5	15304.1	10126.9	6157.91			Type I collagen	21693.2	12743.5	9951.13	19940.7	14175.8	9534.6	18951.2	11836.5	9309.91
GAPDH	18137.7	18367.8	17814.7	16175.4	18264.2	19287.1	19531.9	18461.3	18521.8			GAPDH	18137.7	18367.8	17814.7	16175.4	18264.2	19287.1	19531.9	18461.3	18521.8
b. all the data were compared with GAPDH												b. all the data were compared with GAPDH
	Cont	Kaempferol	Kaempferol+Ad-shJag1	Cont	Kaempferol	Kaempferol+Ad-shJag1	Cont	Kaempferol	Kaempferol+Ad-shJag1				Cont	Kaempferol	Kaempferol+Ad-shJag1	Cont	Kaempferol	Kaempferol+Ad-shJag1	Cont	Kaempferol	Kaempferol+Ad-shJag1
SMA	0.838801	0.441411	0.356781	0.918663	0.530402	0.317233	0.783542	0.548547	0.332469			Type I collagen	1.19602	0.693795	0.55859	1.23278	0.776154	0.494351	0.970266	0.641151	0.502646
c. The protein data was rearranged according to itself												c. The protein data was rearranged according to itself
	Cont	Kaempferol	Kaempferol+Ad-shJag1										Cont	Kaempferol	Kaempferol+Ad-shJag1
SMA	0.838801	0.441411	0.356781									Type I collagen	1.19602	0.693795	0.55859
	0.918663	0.530402	0.317233										1.23278	0.776154	0.494351
	0.783542	0.548547	0.332469										0.970266	0.641151	0.502646
mean value	0.847002											mean value	1.13302
d. the data of the control group was considered as 1, then the data of Kaempferol and Kaempferol+Ad-shJag1 were calculated												d. the data of the control group was considered as 1, then the data of Kaempferol and Kaempferol+Ad-Jag1 were calculated
	Cont	Kaempferol	Kaempferol+Ad-shJag1										Cont	Kaempferol	Kaempferol+Ad-shJag1
SMA	0.990318	0.521145	0.421228									Type I collagen	1.0556	0.61234	0.493009
	1.08461	0.626211	0.374536										1.08804	0.656791	0.436312
	0.925077	0.647634	0.392524										0.856352	0.565877	0.443633
Figure5
Fig5B
	miR-466l-3p Ct	U6 Ct	ΔCt1	ΔCt2	ΔΔCt	2^(-ΔΔCt)			miR-710 Ct	U6 Ct	ΔCt1	ΔCt2	ΔΔCt	2^(-ΔΔCt)			miR-26a-5p Ct	U6 Ct	ΔCt1	ΔCt2	ΔΔCt	2^(-ΔΔCt)			miR-26b-5p Ct	U6 Ct	ΔCt1	ΔCt2	ΔΔCt	2^(-ΔΔCt)			let-7b-3p Ct	U6 Ct	ΔCt1	ΔCt2	ΔΔCt	2^(-ΔΔCt)			let-7c-2-3p Ct	U6 Ct	ΔCt1	ΔCt2	ΔΔCt	2^(-ΔΔCt)			miR-125b-2-3p Ct
Cont	27.9252	25.6498	2.27537	2.32098	-0.0456047	1.03212			27.2961	25.4399	1.85613	1.78294	0.073183	0.950539			28.722	26.5101	2.21182	2.12057	0.0912489	0.93871			26.9734	25.1166	1.85674	1.7783	0.0784432	0.947079			26.0894	24.8116	1.27786	1.33036	-0.0524915	1.03705			26.736	24.1492	2.58676	2.6154	-0.0286345	1.02005			27.5491
	28.2363	25.8352	2.40109	2.32098	0.0801138	0.945983			28.0121	26.2478	1.76432	1.78294	-0.0186203	1.01299			29.7076	27.5525	2.1551	2.12057	0.0345221	0.976355			28.3082	26.607	1.70123	1.7783	-0.077071	1.05487			26.9231	25.667	1.25612	1.33036	-0.0742385	1.05281			27.1093	24.5606	2.54877	2.6154	-0.0666213	1.04726			28.4895
	27.2533	24.9267	2.32666	2.32098	0.00568385	0.996068			27.5552	25.6525	1.90276	1.78294	0.119812	0.920308			27.7248	25.495	2.22981	2.12057	0.109235	0.92708			28.6144	26.8258	1.7886	1.7783	0.0103026	0.992884			25.9852	24.6417	1.34344	1.33036	0.0130833	0.990972			26.1119	23.4823	2.62959	2.6154	0.0141988	0.990206			27.1538
Kaempferol	28.4887	26.2381	2.25059	2.32098	-0.0703893	1.05			27.1834	25.4291	1.75437	1.78294	-0.0285692	1.02			26.4608	24.4106	2.05018	2.12057	-0.0703893	1.05			23.6015	25.0559	-1.45436	1.7783	-3.23266	9.4			24.69	23.1421	1.54795	1.33036	0.217591	0.86			28.099	25.3943	2.70466	2.6154	0.0892673	0.94			26.4295
	27.6811	25.3012	2.37987	2.32098	0.0588937	0.96			26.0769	24.294	1.78294	1.78294	0	1			27.3022	25.2101	2.09201	2.12057	-0.0285692	1.02			24.7432	26.0676	-1.32436	1.7783	-3.10266	8.59			23.7056	22.3013	1.40436	1.33036	0.0740006	0.95			26.3737	23.8958	2.47789	2.6154	-0.137504	1.1			26.8561
	28.7215	26.4005	2.32098	2.32098	0	1			26.3799	24.6113	1.76859	1.78294	-0.0143553	1.01			28.8712	26.8072	2.06399	2.12057	-0.0565835	1.04			25.6278	27.2418	-1.61402	1.7783	-3.39232	10.5			24.9527	23.6078	1.34486	1.33036	0.0144996	0.99			27.1582	24.4989	2.65934	2.6154	0.0439433	0.97			25.7925
Fig5C
	miR-26b-5p Ct	U6 Ct	ΔCt1	ΔCt2	ΔΔCt	2^(-ΔΔCt)			miR-26b-5p Ct	U6 Ct	ΔCt1	ΔCt2	ΔΔCt	2^(-ΔΔCt)
Day1	27.4075	25.0136	2.39394	2.35	0.0439433	0.97		Cont	26.4291	24.1698	2.25927	2.17	0.0892673	0.94
	28.9331	26.5686	2.3645	2.35	0.0144996	0.99			26.2952	24.0512	2.244	2.17	0.0740006	0.95
	29.2669	26.9735	2.29342	2.35	-0.0565835	1.04			27.6624	25.5628	2.09961	2.17	-0.0703893	1.05
Day4	28.0791	23.2552	4.82393	2.35	2.47393	0.18		CCl4	30.9823	26.9758	4.0065	2.17	1.8365	0.28
	28.0207	23.3487	4.67193	2.35	2.32193	0.2			29.197	25.1381	4.05897	2.17	1.88897	0.27
	29.556	24.8101	4.74593	2.35	2.39593	0.19			30.4797	26.4732	4.0065	2.17	1.8365	0.28
Fig5E
Jag1-Wt	miR-NC	miR-26b-5p		Jag1-Mut	miR-NC	miR-26b-5p
Firefly	2.13531e+06	1.60088e+06		Firefly	3.4339e+06	6.05396e+06
	2.92611e+06	1.36324e+06			3.89735e+06	5.39222e+06
	4.04889e+06	719675			3.31388e+06	7.20357e+06
Renilla	2.00086e+06	2.60391e+06		Renilla	1.8442e+06	3.08876e+06
	2.44903e+06	2.13674e+06			2.02902e+06	2.89593e+06
	3.59838e+06	1.08844e+06			1.64151e+06	3.78896e+06
value	1.0672	0.6148		value	1.862	1.96
	1.1948	0.638			1.9208	1.862
	1.1252	0.6612			2.0188	1.9012
Mean	1.16			Mean value	1.96
Ratio	0.92	0.53		Ratio	0.95	1
	1.03	0.55			0.98	0.95
	0.97	0.57			1.03	0.97
Fig5F
	Jag1 Ct	GAPDH Ct	ΔCt1	ΔCt2	ΔΔCt	2^(-ΔΔCt)
miR-NC	25.4248	24.0655	1.35927	1.27	0.0892673	0.94
	24.596	23.3115	1.2845	1.27	0.0144996	0.99
	24.9102	23.7378	1.17239	1.27	-0.0976108	1.07
miR-26b-5p	27.9315	25.6027	2.32889	1.27	1.05889	0.48
	26.6039	24.3339	2.27	1.27	1	0.5
	27.9369	25.6955	2.24143	1.27	0.971431	0.51
Fig5G
a. Densitometries for blots of Jag1
	miR-NC	miR-26b-5p	miR-NC	miR-26b-5p	miR-NC	miR-26b-5p
Jag1	30787.4	15575.2	28908.3	15239.9	26360.4	10171.9
GAPDH	21364.9	21864.1	23831.9	19611.9	17997.7	17884
b. all the data were compared with GAPDH
	miR-NC	miR-26b-5p	miR-NC	miR-26b-5p	miR-NC	miR-26b-5p
Jag1	1.44103	0.712364	1.21301	0.777075	1.46465	0.568773
c. The protein data was rearranged according to itself
	miR-NC	miR-26b-5p
Jag1	1.44103	0.712364
	1.21301	0.777075
	1.46465	0.568773
mean value	1.3729
d. the data of the miR-NC group was considered as 1, then the data of miR-26b-5p was calculated
	miR-NC	miR-26b-5p
Jag1	1.04963	0.518877
	0.883541	0.566012
	1.06683	0.414287
Figure6
Fig6A
	Cont	Kaempferol	Kaempferol+miR-26b-5p inh
OD	0.83	0.83	0.8466
	0.7885	0.8217	0.8051
	0.8715	0.8632	0.8217
mean value	0.83
the data of the control group was considered as 1, then the data of Kaempferol and Kaempferol+miR-26b-5p inh were calculated
	Cont	Kaempferol	Kaempferol+miR-26b-5p inh
cell proliferation(%)	1	1	1.02
	0.95	0.99	0.97
	1.05	1.04	0.99
Fig6B
	α-SMA Ct	GAPDH Ct	ΔCt1	ΔCt2	ΔΔCt	2^(-ΔΔCt)
Cont	26.9572	24.6298	2.32736	2.37	-0.0426443	1.03
	26.1066	23.8342	2.27239	2.37	-0.0976108	1.07
	25.5129	23.099	2.41394	2.37	0.0439433	0.97
Kaempferol	25.5908	22.1036	3.48716	2.37	1.11716	0.461
	27.3372	23.7663	3.57091	2.37	1.20091	0.435
	26.5254	22.9209	3.60447	2.37	1.23447	0.425
Kaempferol+miR-26b-5p inh	27.5411	24.8492	2.69193	2.37	0.321928	0.8
	26.7977	24.0876	2.71008	2.37	0.340075	0.79
	28.611	25.9281	2.68294	2.37	0.312939	0.805
Fig6C
	Col1A1 Ct	GAPDH Ct	ΔCt1	ΔCt2	ΔΔCt	2^(-ΔΔCt)
Cont	26.6689	25.2198	1.44915	1.42	0.0291463	0.98
	25.9181	24.5957	1.32239	1.42	-0.0976108	1.07
	25.4443	24.0947	1.34961	1.42	-0.0703893	1.05
Kaempferol	26.0067	23.6294	2.37736	1.42	0.957356	0.515
	27.1574	24.888	2.26944	1.42	0.84944	0.555
	25.9021	23.577	2.32509	1.42	0.905088	0.534
Kaempferol+miR-26b-5p inh	25.4156	23.756	1.65957	1.42	0.239566	0.847
	25.529	23.8997	1.62923	1.42	0.209228	0.865
	24.3736	22.7823	1.59137	1.42	0.171368	0.888
Fig6D
a. Densitometries for blots of SMA													a. Densitometries for blots of Type I collagen
	Cont	Kaempferol	Kaempferol+miR-26b-5p inh	Cont	Kaempferol	Kaempferol+miR-26b-5p inh	Cont	Kaempferol	Kaempferol+miR-26b-5p inh					Cont	Kaempferol	Kaempferol+miR-26b-5p inh	Cont	Kaempferol	Kaempferol+miR-26b-5p inh	Cont	Kaempferol	Kaempferol+miR-26b-5p inh
SMA	17701.8	9050.25	14866.3	17524.9	11447.5	14873.4	16558.9	9025.34	13650.2				Type I collagen	18512.2	6621.26	8918.67	17654.9	10279.5	12279.6	17828	11101.4	12063
GAPDH	16889.3	14367.8	14002.4	18368.9	16064.5	18547.2	15446.8	15110.9	14943.3				GAPDH	16889.3	14367.8	14002.4	18368.9	16064.5	18547.2	15446.8	15110.9	14943.3
b. all the data were compared with GAPDH													b. all the data were compared with GAPDH
	Cont	Kaempferol	Kaempferol+miR-26b-5p inh	Cont	Kaempferol	Kaempferol+miR-26b-5p inh	Cont	Kaempferol	Kaempferol+miR-26b-5p inh					Cont	Kaempferol	Kaempferol+miR-26b-5p inh	Cont	Kaempferol	Kaempferol+miR-26b-5p inh	Cont	Kaempferol	Kaempferol+miR-26b-5p inh
SMA	1.04811	0.629896	1.0617	0.954054	0.712595	0.80192	1.072	0.597273	0.913465				Type I collagen	1.09609	0.460839	0.63694	0.961131	0.639889	0.662074	1.15416	0.73466	0.807252
c. The protein data was rearranged according to itself													c. The protein data was rearranged according to itself
	Cont	Kaempferol	Kaempferol+miR-26b-5p inh											Cont	Kaempferol	Kaempferol+miR-26b-5p inh
SMA	1.04811	0.629896	1.0617										Type I collagen	1.09609	0.460839	0.63694
	0.954054	0.712595	0.80192											0.961131	0.639889	0.662074
	1.072	0.597273	0.913465											1.15416	0.73466	0.807252
mean level	1.02472													1.07046
d. the data of the control group was considered as 1, then the data of Kaempferol and Kaempferol+miR-26b-5p inh were calculated													d. the data of the control group was considered as 1, then the data of Kaempferol and Kaempferol+miR-26b-5p inh were calculated
	Cont	Kaempferol	Kaempferol+miR-26b-5p inh											Cont	Kaempferol	Kaempferol+miR-26b-5p inh
SMA	1.02282	0.614701	1.03609										Type I collagen	1.02395	0.430505	0.795015
	0.931039	0.695405	0.782575											0.897867	0.59777	0.888494
	1.04614	0.582865	0.891429											1.07819	0.486302	0.754117
Fig6F
	Jag1 Ct	GAPDH Ct	ΔCt1	ΔCt2	ΔΔCt	2^(-ΔΔCt)
Cont	27.6552	26.376	1.27927	1.19	0.0892673	0.94
	28.2733	27.1119	1.16143	1.19	-0.0285692	1.02
	28.2619	27.1423	1.11961	1.19	-0.0703893	1.05
Kaempferol	29.1658	25.8555	3.31029	1.19	2.12029	0.23
	27.7982	24.3567	3.44154	1.19	2.25154	0.21
	28.8249	25.4829	3.342	1.19	2.152	0.225
Kaempferol+miR-26b-5p inh	28.2648	26.8403	1.42447	1.19	0.234465	0.85
	28.5587	27.1761	1.38265	1.19	0.192645	0.875
	27.5244	26.1598	1.36462	1.19	0.174621	0.886
[truncated: 23 more columns]
